# Supplementary material for: Efficient Genetic Safety Switches for Future Application of iPSC-Derived Cell Transplants
Source: J Pers Med. 2021 Jun 17;11(6):565. doi: 10.3390/jpm11060565 (PMC8234706; doi:10.3390/jpm11060565)
Supplement: Supplementary file 1 [file jpm-11-00565-s001.zip]

Archive with 1 entries (1 files):
- jpm-1232780-supplementary.pdf
